# Supplementary material for: Socioeconomic Deprivation and Invasive Breast Cancer Incidence by Stage at Diagnosis: A Possible Explanation to the Breast Cancer Social Paradox
Source: Cancers (Basel). 2024 Apr 27;16(9):1701. doi: 10.3390/cancers16091701 (PMC11083525; doi:10.3390/cancers16091701)
Supplement: Supplementary file 1 [file cancers-16-01701-s001.zip]

Archive with 1 entries (1 files):
- cancers-2931593-supplementary.pdf
